# Supplementary material for: Chrysin Protects Against Titanium Particle-Induced Osteolysis by Attenuating Osteoclast Formation and Function by Inhibiting NF-κB and MAPK Signaling
Source: Front Pharmacol. 2022 Mar 23;13:793087. doi: 10.3389/fphar.2022.793087 (PMC8985127; doi:10.3389/fphar.2022.793087)
Supplement: Supplementary file 1 [file DataSheet3.ZIP]

Archive with 16 entries (14 files):
- Figure3/
- Figure3/.DS_Store
- Figure3/OSTEOCLAST- FUNCTION/
- Figure3/OSTEOCLAST- FUNCTION/0-actin.tif
- Figure3/OSTEOCLAST- FUNCTION/0-dapi.tif
- Figure3/OSTEOCLAST- FUNCTION/0-merge .tif
- Figure3/OSTEOCLAST- FUNCTION/0.tif
- Figure3/OSTEOCLAST- FUNCTION/10um-actin.tif
- Figure3/OSTEOCLAST- FUNCTION/10um-dapi.tif
- Figure3/OSTEOCLAST- FUNCTION/10um-merge.tif
- Figure3/OSTEOCLAST- FUNCTION/10um.tif
- Figure3/OSTEOCLAST- FUNCTION/20um-actin .tif
- Figure3/OSTEOCLAST- FUNCTION/20um-dapi.tif
- Figure3/OSTEOCLAST- FUNCTION/20um-merge .tif
- Figure3/OSTEOCLAST- FUNCTION/20um.tif
- Figure3/OSTEOCLAST- FUNCTION/quantitative analysis.xlsx
