# Supplementary material for: Chrysin Protects Against Titanium Particle-Induced Osteolysis by Attenuating Osteoclast Formation and Function by Inhibiting NF-κB and MAPK Signaling
Source: Front Pharmacol. 2022 Mar 23;13:793087. doi: 10.3389/fphar.2022.793087 (PMC8985127; doi:10.3389/fphar.2022.793087)
Supplement: Supplementary file 1 [file DataSheet3.ZIP › Figure3/OSTEOCLAST- FUNCTION/quantitative analysis.xlsx]

## Sheet: Sheet1
PIT ARE %	0	10 um	20 um			pit are /per oc （%）		0	10 um	20 um
	71.2	16.8	3.1					0.339048	0.127273	0.0645833
	74.8	21.2	4					0.359615	0.165625	0.0655738
	59.1	25	5					0.303077	0.172414	0.0980392
Number.OC	210	132	48
	208	128	61
	195	145	51
NUMBER F-ACTIN	0	10	20
	51	35	7
	45	39	7
	50	38	8
