# Supplementary material for: Chrysin Protects Against Titanium Particle-Induced Osteolysis by Attenuating Osteoclast Formation and Function by Inhibiting NF-κB and MAPK Signaling
Source: Front Pharmacol. 2022 Mar 23;13:793087. doi: 10.3389/fphar.2022.793087 (PMC8985127; doi:10.3389/fphar.2022.793087)
Supplement: Supplementary file 2 [file DataSheet8.ZIP]

Archive with 5 entries (4 files):
- figure 7-40x-trap/
- figure 7-40x-trap/LOW-dose 40X trap.tif
- figure 7-40x-trap/high-dose 40X trap.tif
- figure 7-40x-trap/sham 40X TRAP.tif
- figure 7-40x-trap/vehicle 40X trap.tif
