# Supplementary material for: Chrysin Protects Against Titanium Particle-Induced Osteolysis by Attenuating Osteoclast Formation and Function by Inhibiting NF-κB and MAPK Signaling
Source: Front Pharmacol. 2022 Mar 23;13:793087. doi: 10.3389/fphar.2022.793087 (PMC8985127; doi:10.3389/fphar.2022.793087)
Supplement: Supplementary file 3 [file DataSheet9.ZIP]

Archive with 5 entries (4 files):
- figure 7-40x-he/
- figure 7-40x-he/high  40X HE.tif
- figure 7-40x-he/low 40X he.tif
- figure 7-40x-he/sham 40X HE.tif
- figure 7-40x-he/vehicle 40X he.tif
