# Supplementary material for: Chrysin Protects Against Titanium Particle-Induced Osteolysis by Attenuating Osteoclast Formation and Function by Inhibiting NF-κB and MAPK Signaling
Source: Front Pharmacol. 2022 Mar 23;13:793087. doi: 10.3389/fphar.2022.793087 (PMC8985127; doi:10.3389/fphar.2022.793087)
Supplement: Supplementary file 4 [file DataSheet4.zip]

Archive with 28 entries (25 files):
- Figure4&5/
- Figure4&5/.DS_Store
- Figure4&5/immunofluorescence-nfatc1/
- Figure4&5/immunofluorescence-nfatc1/.DS_Store
- Figure4&5/immunofluorescence-nfatc1/DAPI+RANKL+20u.tif
- Figure4&5/immunofluorescence-nfatc1/DAPI+RANKL.tif
- Figure4&5/immunofluorescence-nfatc1/DAPI-RANKL.tif
- Figure4&5/immunofluorescence-nfatc1/Merge+RANKL+20um.tif
- Figure4&5/immunofluorescence-nfatc1/Merge+RANKL.tif
- Figure4&5/immunofluorescence-nfatc1/Merge-RANKL.tif
- Figure4&5/immunofluorescence-nfatc1/NFATc1+RANKL+20um.tif
- Figure4&5/immunofluorescence-nfatc1/NFATc1+RANKL.tif
- Figure4&5/immunofluorescence-nfatc1/NFATc1-RANKL+.tif
- Figure4&5/westernblot/
- Figure4&5/westernblot/NFATc1.tif
- Figure4&5/westernblot/analysis result.xlsx
- Figure4&5/westernblot/b-actin-2 .tif
- Figure4&5/westernblot/b-acting-1.tif
- Figure4&5/westernblot/c-fos.tif
- Figure4&5/westernblot/erk.tif
- Figure4&5/westernblot/ikba.png
- Figure4&5/westernblot/jnk.tif
- Figure4&5/westernblot/p-erk.tif
- Figure4&5/westernblot/p-jnk.tif
- Figure4&5/westernblot/p-p38.tif
- Figure4&5/westernblot/p-p65.tif
- Figure4&5/westernblot/p38tif.tif
- Figure4&5/westernblot/p65.tif
