# Supplementary material for: Chrysin Protects Against Titanium Particle-Induced Osteolysis by Attenuating Osteoclast Formation and Function by Inhibiting NF-κB and MAPK Signaling
Source: Front Pharmacol. 2022 Mar 23;13:793087. doi: 10.3389/fphar.2022.793087 (PMC8985127; doi:10.3389/fphar.2022.793087)
Supplement: Supplementary file 4 [file DataSheet4.zip › Figure4&5/westernblot/analysis result.xlsx]

## Sheet: Sheet1
				time（min）	rankl				rankl+chrysin
				0	0.494167	0.634545	0.473454		0.67068	0.546743	0.436577
				5	0.820457	0.804462	0.773245		0.507735	0.523435	0.487327
			p-erk/erk	10	1.08253	0.986535	1.02368		0.710086	0.715432	0.675415
				20	0.584693	0.575657	0.524734		0.486813	0.474335	0.419403
				30	0.512594	0.563436	0.554024		0.42862	0.419725	0.391237
				60	0.544836	0.502341	0.48791		0.343605	0.468386	0.42919
					rankl				rankl+chrysin
				0	0.482701	0.36345	0.467346		0.478865	0.384674	0.364366
				5	0.989329	0.780138	0.793248		0.662691	0.672343	0.718719
			p-jnk/jnk	10	0.987701	0.829865	0.782237		0.647042	0.671543	0.596675
				20	0.861178	0.715757	0.752473		0.549819	0.394743	0.508419
				30	0.613411	0.561563	0.595543		0.495437	0.381972	0.379124
				60	0.365234	0.450232	0.424877		0.298691	0.246839	0.21143
					rankl				rankl+chrysin
				0	0.310148	0.383451	0.357342		0.279993	0.346943	0.342046
				5	0.664029	0.680136	0.593244		0.582072	0.602245	0.681877
			p-p38/p38	10	0.631775	0.657642	0.662368		0.685989	0.671524	0.606753
				20	0.466004	0.457566	0.432473		0.459593	0.447433	0.478419
				30	0.287659	0.412328	0.455244		0.437328	0.381972	0.378912
				60	0.313014	0.402339	0.381672		0.412927	0.374974	0.384299
					rankl				rankl+chrysin
				0	0.362357	0.323455	0.317344		0.395281	0.316694	0.343658
				5	0.71384	0.680415	0.743246		0.578416	0.610638	0.601709
			p-p65/p65	10	0.5227	0.557642	0.572368		0.443044	0.461501	0.430675
				20	0.369472	0.385756	0.402473		0.397546	0.347429	0.308419
				30	0.37702	0.412328	0.405444		0.345359	0.381093	0.379031
				60	0.203951	0.270234	0.328249		0.260844	0.303974	0.284261
					rankl				rankl+chrysin
				0	0.704011	0.732345	0.717305		0.859572	0.73167	0.743658
				5	0.422719	0.450437	0.443225		0.527503	0.601986	0.580188
			ikba/b-actin	10	0.331044	0.315764	0.307237		0.397413	0.361543	0.393068
				20	0.417775	0.385757	0.402473		0.353146	0.377423	0.368419
				30	0.53373	0.541233	0.405474		0.252372	0.331972	0.319124
				60	0.703833	0.730234	0.672825		0.157041	0.304684	0.273451
				time(days)	rankl				rankl+chrysin
				0	0.496163	0.543235	0.491735		0.543824	0.473167	0.497437
			nfatc1/b-actin	1	0.531732	0.550447	0.603245		0.420725	0.450234	0.493018
				3	1.79848	1.58316	1.68531		0.916862	0.961615	0.993932
				5	0.901592	0.838576	0.931102		0.692849	0.577411	0.668419
					rankl				rankl+chrysin
				0	0.46258	0.432345	0.491735		0.481896	0.47291	0.497437
			c-fos/b-actin	1	0.581992	0.550436	0.643244		0.510912	0.520234	0.530188
				3	0.898889	0.831576	0.853072		0.667879	0.616154	0.639307
				5	0.7402	0.685755	0.710247		0.473722	0.580124	0.468419
