# Supplementary material for: Chrysin Protects Against Titanium Particle-Induced Osteolysis by Attenuating Osteoclast Formation and Function by Inhibiting NF-κB and MAPK Signaling
Source: Front Pharmacol. 2022 Mar 23;13:793087. doi: 10.3389/fphar.2022.793087 (PMC8985127; doi:10.3389/fphar.2022.793087)
Supplement: Supplementary file 5 [file DataSheet1.ZIP]

Archive with 18 entries (14 files):
- Figure1/
- Figure1/.DS_Store
- Figure1/CCK8/
- Figure1/CCK8/.DS_Store
- Figure1/CCK8/cck-48hrs.xlsx
- Figure1/TRAP STANING/
- Figure1/TRAP STANING/.DS_Store
- Figure1/TRAP STANING/0 um.tif
- Figure1/TRAP STANING/10 um.tif
- Figure1/TRAP STANING/20um.tif
- Figure1/TRAP STANING/5 um.tif
- Figure1/TRAP STANING/quantitative result.xlsx
- Figure1/TRAP STANING/time-period-trap/
- Figure1/TRAP STANING/time-period-trap/.DS_Store
- Figure1/TRAP STANING/time-period-trap/control.tif
- Figure1/TRAP STANING/time-period-trap/day-1-3.tif
- Figure1/TRAP STANING/time-period-trap/day3--5.tif
- Figure1/TRAP STANING/time-period-trap/day5-6.tif
