# Supplementary material for: Chrysin Protects Against Titanium Particle-Induced Osteolysis by Attenuating Osteoclast Formation and Function by Inhibiting NF-κB and MAPK Signaling
Source: Front Pharmacol. 2022 Mar 23;13:793087. doi: 10.3389/fphar.2022.793087 (PMC8985127; doi:10.3389/fphar.2022.793087)
Supplement: Supplementary file 5 [file DataSheet1.ZIP › Figure1/CCK8/cck-48hrs.xlsx]

## Sheet: 板 2 - Sheet1
软件版本	3.08.01
实验文件路径:	C:\Users\Public\Documents\Experiments\Experiment3.xpt
方案文件路径:
板编号	板 2
日期	2021-12-09
时间	18:26:36
检测仪类型:	Synergy HTX
检测仪序列号:	2008269
检测类型	检测仪
程序详细信息
板类型	96 WELL PLATE
完成后弹出板
检测	吸收光 终点
	全板
	波长: 450
	检测速度: 正常, 延迟: 100 msec, 测量值/数据点: 8
布局
		1	2	3	4	5	6	7	8	9	10	11	12
	A													孔 ID
	B													孔 ID
	C		SPL1	SPL6	SPL11	SPL16	SPL21	SPL26	SPL31	SPL36	SPL41	SPL46		孔 ID
	D		SPL2	SPL7	SPL12	SPL17	SPL22	SPL27	SPL32	SPL37	SPL42	SPL47		孔 ID
	E		SPL3	SPL8	SPL13	SPL18	SPL23	SPL28	SPL33	SPL38	SPL43	SPL48		孔 ID
	F		SPL4	SPL9	SPL14	SPL19	SPL24	SPL29	SPL34	SPL39	SPL44	SPL49		孔 ID
	G		SPL5	SPL10	SPL15	SPL20	SPL25	SPL30	SPL35	SPL40	SPL45	SPL50		孔 ID
	H													孔 ID
结果
实际温度:	24.2
		1	2	3	4	5	6	7	8	9	10	11	12
	A													450
	B		0	0.625um	1.25um	2.5um	5um	10um	20um	40um	80um	160um		450
	C		0.912	0.881	0.914	0.908	0.88	1.01	0.989	0.903	0.785	0.597		450
	D		1.03	0.928	1.044	1.101	0.957	0.964	0.992	0.91	0.858	0.632		450
	E		1.026	0.791	1.092	0.896	0.974	0.96	1.06	0.918	0.858	0.609		450
	F		1.033	1	1.032	1.074	1.007	0.93	0.942	0.92	0.692	0.723		450
	G		1.048	0.899	0.903	0.972	1.022	0.974	0.918	0.85	0.711	0.71		450
	H													450
