# Supplementary material for: Chrysin Protects Against Titanium Particle-Induced Osteolysis by Attenuating Osteoclast Formation and Function by Inhibiting NF-κB and MAPK Signaling
Source: Front Pharmacol. 2022 Mar 23;13:793087. doi: 10.3389/fphar.2022.793087 (PMC8985127; doi:10.3389/fphar.2022.793087)
Supplement: Supplementary file 5 [file DataSheet1.ZIP › Figure1/TRAP STANING/quantitative result.xlsx]

## Sheet: Sheet1
concentration-dependent
Number of OCs						Time-dependent
	0	5um	10um	20um		Number of OCs	Control	1	3	5
	195	178	76	34			198	60	34	76
	213	158	98	29			223	45	38	63
	189	137	89	25			210	55	41	67
Are of OCs （%）	0	5um	10um	20um		Are of OCs （%）	Control	1	3	5
	65.761	35.165	15.652	3.917			51.013	15.173	6.76	14.762
	70.201	30.308	12.896	5.871			45.176	9.998	7.661	16.871
	59.178	41.015	15.817	4.167			56.876	11.031	8.1	13.023
OC nuclues	0	5um	10um	20um
3-5	62	67	55	21
	60	71	51	25
	65	72	47	24
5-8	70	40	20	3
	73	35	21	1
	74	32	24	1
>8	40	25	3	0
	35	23	4	0
	41	21	3	0
