# Supplementary material for: Chrysin Protects Against Titanium Particle-Induced Osteolysis by Attenuating Osteoclast Formation and Function by Inhibiting NF-κB and MAPK Signaling
Source: Front Pharmacol. 2022 Mar 23;13:793087. doi: 10.3389/fphar.2022.793087 (PMC8985127; doi:10.3389/fphar.2022.793087)
Supplement: Supplementary file 6 [file DataSheet6.ZIP]

Archive with 6 entries (5 files):
- figure 7-IHC/
- figure 7-IHC/.DS_Store
- figure 7-IHC/High-dose.tif
- figure 7-IHC/Low-dose.tif
- figure 7-IHC/Vechile.tif
- figure 7-IHC/sham.tif
