# Supplementary material for: Chrysin Protects Against Titanium Particle-Induced Osteolysis by Attenuating Osteoclast Formation and Function by Inhibiting NF-κB and MAPK Signaling
Source: Front Pharmacol. 2022 Mar 23;13:793087. doi: 10.3389/fphar.2022.793087 (PMC8985127; doi:10.3389/fphar.2022.793087)
Supplement: Supplementary file 7 [file DataSheet2.ZIP]

Archive with 5 entries (3 files):
- Figure2/
- Figure2/.DS_Store
- Figure2/PCR/
- Figure2/PCR/.DS_Store
- Figure2/PCR/analysis result.xlsx
