# Supplementary material for: Chrysin Protects Against Titanium Particle-Induced Osteolysis by Attenuating Osteoclast Formation and Function by Inhibiting NF-κB and MAPK Signaling
Source: Front Pharmacol. 2022 Mar 23;13:793087. doi: 10.3389/fphar.2022.793087 (PMC8985127; doi:10.3389/fphar.2022.793087)
Supplement: Supplementary file 7 [file DataSheet2.ZIP › Figure2/PCR/analysis result.xlsx]

## Sheet: Sheet1
		Relative RNA Expression		CTR	0	5um	10um	20um		V-ATase-D2	0	5um	10um	20um
					1.141	1.19802	0.749813	0.415076			1.22751	0.980168	0.803769	0.417097
					1.00118	1.18688	0.773157	0.320897			1.0219	1.10977	0.841677	0.430763
					1.02058	1.32098	0.63278	0.312933			1.20091	1.0079	0.61792	0.321481
					0	5um	10um	20um			0	5um	10um	20um
				MMP9	1.24981	0.980163	0.753791	0.414097		CTSK	0.987691	1.12945	0.742615	0.513253
					1.12185	1.18721	0.769813	0.320975			1.12909	0.916532	0.786414	0.345176
					1.22058	1.20882	0.631908	0.302853			1.30988	0.717652	0.69813	0.489765
					0	5um	10um	20um			0	5um	10um	20um
				ACP5	1.02058	1.28016	0.683921	0.478093		DC-STAMP	1.09276	1.01625	0.665277	0.542676
					1.02096	1.28932	0.758791	0.310975			1.20977	0.879766	0.978166	0.321443
					1.25806	1.2019	0.789198	0.402891			1.10974	0.856256	0.681636	0.413267
