# Supplementary material for: Chrysin Protects Against Titanium Particle-Induced Osteolysis by Attenuating Osteoclast Formation and Function by Inhibiting NF-κB and MAPK Signaling
Source: Front Pharmacol. 2022 Mar 23;13:793087. doi: 10.3389/fphar.2022.793087 (PMC8985127; doi:10.3389/fphar.2022.793087)
Supplement: Supplementary file 8 [file DataSheet5.ZIP]

Archive with 12 entries (10 files):
- Figure6/
- Figure6/.DS_Store
- Figure6/CT/
- Figure6/CT/ct-quantitative analysis.xlsx
- Figure6/CT/high-dose-1.tif
- Figure6/CT/high-dose-2.tif
- Figure6/CT/low-dose-1.tif
- Figure6/CT/low-dose-2.tif
- Figure6/CT/sham-1.tif
- Figure6/CT/sham-2.tif
- Figure6/CT/vehicle-1.tif
- Figure6/CT/vehicle-2.tif
