# Supplementary material for: Chrysin Protects Against Titanium Particle-Induced Osteolysis by Attenuating Osteoclast Formation and Function by Inhibiting NF-κB and MAPK Signaling
Source: Front Pharmacol. 2022 Mar 23;13:793087. doi: 10.3389/fphar.2022.793087 (PMC8985127; doi:10.3389/fphar.2022.793087)
Supplement: Supplementary file 8 [file DataSheet5.ZIP › Figure6/CT/ct-quantitative analysis.xlsx]

## Sheet: Sheet1
		sham	vehicle	low-dose	high-dose		Sham	Vehicle	Low-Dose	High-Dose
	bv/tv(%)	86.196	23.012	34.356	54.034	Number of porosity	14	78	57	43
		77.801	25.802	35.015	48.021		18	87	54	39
		76.231	21.239	40.121	65.309		19	85	49	29
						perecentage of Porosity (%)	Sham	Vehicle	Low-Dose	High-Dose
							6.891	35.102	22.905	16.018
							7.674	42.067	21.127	13.879
							11.782	35.012	24.019	14.912
