# Supplementary material for: Chrysin Protects Against Titanium Particle-Induced Osteolysis by Attenuating Osteoclast Formation and Function by Inhibiting NF-κB and MAPK Signaling
Source: Front Pharmacol. 2022 Mar 23;13:793087. doi: 10.3389/fphar.2022.793087 (PMC8985127; doi:10.3389/fphar.2022.793087)
Supplement: Supplementary file 9 [file DataSheet7.ZIP]

Archive with 6 entries (5 files):
- figure 7-100x-trap/
- figure 7-100x-trap/LOW-dose 100X trap.tif
- figure 7-100x-trap/high-dose 100X trap.tif
- figure 7-100x-trap/histology-quantitative result.xlsx
- figure 7-100x-trap/sham100X TRAP.tif
- figure 7-100x-trap/vehicle 100X trap.tif
