# Supplementary material for: Chrysin Protects Against Titanium Particle-Induced Osteolysis by Attenuating Osteoclast Formation and Function by Inhibiting NF-κB and MAPK Signaling
Source: Front Pharmacol. 2022 Mar 23;13:793087. doi: 10.3389/fphar.2022.793087 (PMC8985127; doi:10.3389/fphar.2022.793087)
Supplement: Supplementary file 9 [file DataSheet7.ZIP › figure 7-100x-trap/histology-quantitative result.xlsx]

## Sheet: Sheet1
				trap （number）	Sham	Vehicle	Low-Dose	High-Dose
					7	38	16	12
					5	31	14	13
					9	32	15	11
